# Supplementary material for: Exploring the Mechanisms of the Antioxidants BHA, BHT, and TBHQ in Hepatotoxicity, Nephrotoxicity, and Neurotoxicity from the Perspective of Network Toxicology
Source: Foods. 2025 Mar 21;14(7):1095. doi: 10.3390/foods14071095 (PMC11988534; doi:10.3390/foods14071095)
Supplement: Supplementary file 1 [file foods-14-01095-s001.zip]

Archive with 7 entries (7 files):
- Supplementary Fig S1.pdf
- Supplementary Table S1.xlsx
- Supplementary Table S2.xlsx
- Supplementary Table S3.xlsx
- Supplementary Table S4.xlsx
- Supplementary Table S5.xlsx
- Supplementary Table S6.xlsx
