# Supplementary material for: Exploring the Mechanisms of the Antioxidants BHA, BHT, and TBHQ in Hepatotoxicity, Nephrotoxicity, and Neurotoxicity from the Perspective of Network Toxicology
Source: Foods. 2025 Mar 21;14(7):1095. doi: 10.3390/foods14071095 (PMC11988534; doi:10.3390/foods14071095)
Supplement: Supplementary file 1 [file foods-14-01095-s001.zip › Supplementary Table S1.xlsx]

## Sheet: Sheet1
Hepatotoxicity		Nephrotoxicity		Neurotoxicity
NAT2		BPNT1		APP
CYP2E1		LRP2		APOE
GPT		KYAT1		PSEN1
SLC17A5		DBS		SNCA
GSTM1		CCBL1		PRNP
GSTT1		KAT1		MAPT
CYP3A4		NAGLU		CDK5
CYP2C9		B2M		ACHE
CYP1A2		ALB		TNF
CYP2C19		SLC22A2		SOD1
F2		ABCB1		TARDBP
CYP2B6		SLC22A6		NOS1
GGT1		GGT1		SLC6A3
GSTP1		CYP3A5		CASP3
ABCB1		NPPA		TH
ALB		CYP3A4		PNPLA6
TPMT		EPO		MAOB
TNF		GPT		ITIH4
CYP1A1		AMBP		NOS3
CYP2D6		TGFB1		BCHE
NFE2L2		RBP4		BACE1
NR1I2		GSTM1		GFAP
UGT1A1		LCN2		NOS2
POLG		GSTT1		GRIN2B
SLCO1B1		HAVCR1		GRIN2A
CYP3A5		GSTP1		PRKN
NQO1		FABP1		MT-ND1
ALPP		REN		NGF
ABCG2		CABIN1		SPTLC1
SOD1		ACE		NFE2L2
MTHFR		CASP3		MPO
IL4		ALAD		HTT
ABCC2		SLPI		BDNF
ABCB11		CST3		SLC18A2
ABCB7		SOD1		IL1B
CYP2A6		ERCC1		HFE
NR1I3		IL6		ADAM10
IL4R		TP53		GSK3B
NR1H2		SPP1		ABCB1
LPL		CRP		PSEN2
IL10		ICAM1		LRRK2
AKR1A1		AQP2		PLAU
INS		BMP6		HMOX1
DNM1L		HGF		UNC5C
POLGARF		UMOD		GSTP1
HGF		VDR		BCL2
CES1		CAT		A2M
PPARG		LAP3		SLC6A4
HMOX1		APOL1		GLUL
IL6		HMOX1		MAPK14
NR1H4		AGTR1		SORL1
APOA1		TF		ACE
COMT		CYLD		FUS
UGT2B7		TNF		CAT
PTGS2		IGF1		VCP
CYP2C8		ABCG2		BAX
SLPI		XDH		CSF1R
SLC13A1		TLR4		CYCS
AHR		SOD2		GRIN1
RASGRP1		SLC31A1		ABCA7
KCNIP4		SLC22A1		SQSTM1
ARHGAP24		POU2F2		BLMH
PARD3B		IL2RA		MTHFR
GSS		HSPA4		MAOA
EGFR		IL11		IL6
SORD		CCL2		TAT
HLA-A		ERCC2		SLC1A2
CAT		TIMP2		APBB2
ACHE		NQO1		ALS2
KRT18		MB		PTGS2
NOS2		NOS3		CYP3A5
TP53		EDN1		GRIN2C
SOD2		GUSB		PIK3CG
TNFSF10		INS		MAPK1
CES2		CUBN		HMBS
PPIG		EDNRA		IFNG
LEPR		EDNRB		CREB1
CASP9		ABCC2		IL10
XDH		SLC47A1		GSTT1
INSR		IL1B		SPTLC2
MAOB		APP		PARK7
CYP7A1		AGTR2		GSTM1
IGF1		DPEP1		GDNF
LEP		SLC29A4		PINK1
SLCO1B3		HSPA1A		SNAP25
PPARA		CD44		MT-ND2
CD36		ACTC1		PAH
GYS1		S100A9		DLG4
NOS3		S100A8		GRIN2D
CTLA4		IGFBP7		GATA1
IGF2		BAX		MTOR
IRS1		MAPK14		GLS
GPX4		CASP7		NDUFS4
APOC3		ITGA4		CBS
GYS2		ABCB11		PARP1
IRS2		ALPI		GRIN3A
RDH5		NR3C2		GRIN3B
GPX1		F3		QDPR
ADRB3		TGIF1		CHMP2B
UCP1		VCAM1		ALB
UGT1A4		ADCYAP1		KYAT1
IRS4		ITGB2		S100B
LMX1A		CYP1B1		NEFL
GPX3		SLC12A1		CXCR4
ETNK2		FOXP3		SH3PXD2A
MT-CO2		ABCC4		TOMM40
C3orf38		SLC22A8		TSPO
NUDT15		DNAH8		NTRK1
PARP1		MTOR		MAPK8
HLA-B		PDGFB		ALAD
CYP7B1		CASP6		TP53
KDR		FGF2		PLD3
ABCC3		SLC25A3		MEF2A
NFKB1		COX5A		CDK5R1
CYP27A1		SLC5A6		CCL5
MAPK8		CDKN3		CASP9
IL2		ME1		TLR4
IL1B		TFPT		MBP
TFPT		MAPK1		COX5A
ATP8B1		PRKCD		HSPA4
BCHE		CASR		UCHL1
MAPK1		CD36		ENO2
SIRT1		CD4		HTR2A
KRT8		FOS		KMO
UGT1A9		SERPINE1		MAPK3
ESR1		MAP3K1		SLC1A1
GSR		ACY1		EPO
SDHB		NOX1		INS
HLA-DRB1		ATG7		PSENEN
DUSP19		NOX4		MAP2
SMAD2		ALDH9A1		HSPA5
TGFB1		TREH		TFRC
TOP1		IL18		GAP43
CPT1A		MYC		SLC30A10
XPO1		UGT1A1		CPOX
CXCL2		ANPEP		AKT1
TSPAN12		AQP1		MMP1
MT-ND6		NPHS1		VAMP2
CXCR2		COL4A3		TBK1
MCL1		CD209		PCBD1
POMC		VNN1		TTR
NR0B1		SCGB1A1		PLAT
CD33		MIP		CHAT
GCLC		LCN1		ITM2B
SLC25A3		BRAF		EIF2AK2
TGFA		MPO		NTF4
PTPA		PRKCA		UROD
COX5A		COMT		TREM2
PRL		GSR		CYP3A4
HLA-DQA1		MME		CCL2
HRH2		FCGR2B		RPS27A
GCLM		HSPD1		AHR
SHBG		FMO3		IDO1
BACH1		GATM		GRINA
TTF2		TGFBI		COL1A1
ERBB2		LGALS3		CACNA1G
CFTR		SELE		GRN
MDM2		HRH2		ALAS2
GLUD1		PIK3C2A		FECH
PTPN1		NFKB1		GCH1
OSMR		TLR2		ANG
ABCG1		HSP90AA1		PTS
HLA-C		TLR3		PPOX
LTC4S		TLR5		CLPX
EHHADH		MAP2		SETX
HPX		LRPAP1		UROS
IL1RAPL2		FMO1		CHCHD10
MLXIP		FMO5		SYT1
CP		CYP20A1		NFKB1
AFP		FMO4		GSAP
GPT2		CBS		TM2D1
STAT1		ACE2		NTRK2
ALK		AGT		DPYD
CAV1		CKB		TUBB3
ODC1		CKM		ASS1
SIRT3		CKMT2		TPH1
ERCC1		OGA		KCNN3
CSF2		CKMT1B		JUN
F3		IL2		CTNNB1
MB		CYP2C8		HSD17B10
APOC2		CYP2J2		NGFR
MKI67		IL1RN		NTF3
TXNRD1		CSF3		ESR1
AASS		PTGS2		GSR
GSTA1		TYMS		IGF1
BAAT		IL2RB		MMP9
GSTM2		NFE2L2		SLC39A14
SLC26A1		CCR5		FOS
CEP44		SLC6A6		CAPN1
CRP		SLC22A7		CCL4
UGT1A6		CYCS		C9orf72
TERT		SLC17A5		STAT3
ADAM17		LACTB		REST
GSK3B		MTHFR		CP
TNFRSF1A		VEGFA		IAPP
GLUL		PTGS1		PTGS1
TNNI3		CYP2E1		SYP
COL18A1		XRCC1		CHRNA7
DLK1		HSPB1		HSPA9
MMAB		GLUD1		SV2A
SPINK1		NOS2		ABCC2
ADH6		CD79A		IFNA1
CUX2		FKBP1A		PIK3CB
APEH		CASP9		GPX7
LACTB		IL10		HSP90AA1
OXA1L		SLC19A1		SOD2
RIPOR2		PPIA		PIK3CD
NAF1		CD2AP		DRD4
AGBL4		PPIC		MAP3K5
CD4		SLC22A11		CXCL10
SEPSECS		JAK3		HDAC1
SULT1A1		EGF		APBB1
UGT1A10		PARP1		CYP2C8
UGT2B15		BCL2L1		GPX2
FTCD		DRD2		GPX3
DNAL1		JUN		GPX5
UGT1A3		HMGCR		GPX6
CYP2A13		PON1		ABCG2
PDGFRA		GSS		NEFH
RELA		CYP1A2		SLC6A2
NLRP3		CALCA		MEF2D
OGDH		FPGS		SLC40A1
SCARB1		BBC3		AIF1
ABCB4		NAT8		PPARG
PRF1		PCNA		CNR1
HMGCS2		SYK		PDYN
SLC7A11		HIF1A		HRH1
MGAM		IFNA2		NQO1
PDK4		NPHS2		GLUD1
IL11		GPX3		SNCB
KYAT1		PPIG		CD19
FIP1L1		GADD45G		TYMS
E2F5		ACY3		CASP1
ITPA		PSTPIP2		CLU
IFNG		JAK2		PLA2G2A
HMGCR		CDKN1A		MEP1B
SLC19A1		IFNG		HSPA8
CYCS		ALOX5		SV2C
POR		CD40LG		NTRK3
FDFT1		PRKCB		SLC1A3
IFNA2		ABCC1		E2F1
CSF3		MAPK10		GPX8
JUN		AKR1B1		ACTB
TYMS		FH		FGF2
HIF1A		PLA2G6		DRD1
CYP20A1		CCN2		LRP1
RPS6KB1		FDPS		PTGER1
TNFRSF10B		SOX9		TUBA1B
ADIPOQ		UMPS		GRM5
AADAC		XPA		CCR5
DNMT1		BAK1		LRPAP1
BAX		SPHK2		AKR1C4
EDNRA		IL17A		ADAM12
EPHX2		SST		TNFSF10
NAT1		IFNA1		AGER
APCS		SRRT		TUBB
HLA-DQB1		NLRP6		GCDH
FANCI		IGF1R		TYR
HSP90AA1		CTSD		PRDX6
AIFM1		CALR		STX1A
CASP3		FAS		SV2B
EIF2AK2		BCL2		AR
MAOA		CD40		CASP8
ABCC1		CTSB		ZC3H14
ATP7B		F2		PLA2G6
FASLG		G6PD		SPHK2
ALDOB		SRC		AIFM1
CCR5		C3		PLA2G4A
BID		CD55		RBFOX3
ADIPOR1		MAPK8		SLCO1B1
AKR1D1		NOS1		TUG1
SLC22A1		PPIB		RPS6KB1
MT2A		SIRT1		FASLG
SLC10A1		STAT5A		ADORA2A
SLCO2B1		TBXA2R		CSF1
AKR7A3		TNFRSF1A		CXCL8
FABP12		ATP1B1		CCL3
CCND1		CTLA4		ATP13A2
MPO		DNM1L		SLC22A2
LDLR		EPOR		FGF1
PLAU		KEAP1		SCGB1A1
BCL2		MIF		CYP2D6
G6PD		TNFRSF1B		TF
ASS1		APAF1		NPC1
GUSB		BMP7		CDK1
MAPK3		MTR		PCSK1N
SERPINA1		NR4A1		SRC
CCL2		VHL		PON1
KNG1		APRT		ITPR1
PLG		CYP2C9		EPRS1
ANXA5		DDIT3		SLCO1B3
DHODH		IL4		CHKA
GALT		LBR		GBE1
PIK3C2A		P2RX7		MAPK10
GC		PPARGC1A		ADCY10
ADH1B		CD274		SYT2
BAD		GSTM3		VAMP1
RBP4		LAMB3		STX1B
CHKA		SKP2		DBH
RPS27A		WFS1		F2
SULT2A1		ADM		VIP
ADH1C		CYP2C19		NRG1
FPGS		HLA-G		COMT
GDF6		S100A4		CXCL12
HLA-DRB5		SLC8A1		MYC
IFNA1		ALPP		UGT1A1
KIR2DL3		CCKBR		FAS
RET		CD86		WNT5A
MMP2		CXCL8		PDCD4
CASP8		MGAM		CTSB
CALR		ADCY10		GAPDH
EGF		CDKL5		SIRT1
ADA		IGFBP1		TXN
ICAM1		IL7		GBA1
ITGB2		NAT2		GRIA2
MAPK14		SREBF2		MTR
ALOX5		ALPG		CCK
ANPEP		GSTA1		DRD2
APOE		STING1		CAPN2
CD40LG		FBP2		XRCC6
CYP17A1		MANF		DCT
P4HB		NFAT5		PPARGC1A
PCSK9		MICA		LYN
PNP		SLC17A3		UBE2L3
SQSTM1		SLC39A10		IGF1R
STAT2		SLCO1A2		TBP
CASP2		TNFSF12		OPRM1
CD44		ACYP2		XDH
DHFR		CXCL16		GRIA1
HPRT1		EIF4G2		IDE
HSPA5		HOXD10		EGR1
MAP3K5		ZFYVE28		SIN3A
MAPK9		MAGEH1		SERPINA3
OPRM1		EGFR		GPR37
RB1		CHEK2		TRPM7
TYR		CREBBP		NR1H2
VDR		ATM		FBXW7
CETP		ATR		CYP1A1
PPARGC1A		CFTR		FYN
GOT1		HDAC6		ANXA5
LMAN1		MMP9		GARS1
ATF3		STAT3		TMEM179
EGR1		TGFBR1		MTRR
EPHX1		CASP8		ADAM17
PEX1		CA2		ICAM1
SLC8A1		RAD51		PTK2B
TFAM		RELA		CST3
UROD		BRCA1		CX3CL1
CHGA		CDH2		MAP3K11
CXCL8		CDK2		HTR3A
PRDX5		DYRK1A		HNRNPA2B1
RIPK3		EIF2AK3		AGXT
WARS2		ELANE		STUB1
ADH7		GJA1		APLP2
ADORA3		LPL		UBB
AOX1		NPM1		CNTF
EIF3A		BDNF		ADORA1
EPO		CDH1		HARS1
GGH		DPP4		CYP2E1
SELENBP1		ITPR1		EIF2AK3
SLC22A2		MAPK3		TNFRSF1B
UBE2B		MYB		HSPG2
ADIPOR2		PCSK9		HSPA1A
IL18BP		RARB		PDE5A
SLC22A7		SERPINA1		MT3
CXCL5		TOP1		KCNA3
NPY4R		ATF6		LOX
PPP1R8		CASP1		LAMP1
SLC47A1		CDC25C		ALOX12
ADGRF5		CDK1		PI4K2A
CLEC4A		CUL3		TAC1
CCL27		EEF2		APEH
GATAD1		HSPA5		HMGCR
LEPROT		ITGAM		ALOX5
TSBP1		MSH2		HMGB1
MTOR		NFATC1		HSPD1
AKT2		TYR		P2RX7
CTNNB1		WT1		EIF2S1
MMP9		CLU		UBC
STAT3		CTSL		SNAP91
ITGB3		ERN1		SEPTIN4
NTRK3		HSP90B1		GRM1
ACE		NR1H4		PTGER2
DBH		NRP1		MFN2
DNMT3B		OAT		PYGB
DPYD		OGDH		KLF9
FAS		PAH		SIRT2
HSPB1		PC		BCL2L1
CDKN1A		POLG		HIF1A
IL2RA		SLC29A1		ADCYAP1
IL6R		TRPA1		MMP2
KCNH2		VWF		CA2
PCNA		ACTN4		GGT1
STK11		ADORA1		ITGB1
TF		ANXA5		CASP2
CPT2		CD28		APAF1
EDNRB		CD3E		ADIPOQ
HMGB1		CETP		ACADS
HNF4A		CFH		MSR1
LMNA		CYP11B2		TDO2
NR3C1		CYP1A1		VDAC1
PGK1		CYP27A1		APLP1
PIK3CG		DCN		PLA2G10
PRKAA2		F8		BBC3
RHOA		FAH		ADPRH
CD79A		HSF1		GABRB1
CDC25C		IL1R1		MMP7
CDK1		LYZ		ATXN1
CUL3		PLA2G2A		CHGA
EPCAM		RPA1		PLA2G2D
ERCC2		SLC22A5		STIM1
KEAP1		SLC5A1		DBN1
MIF		SLC9A3		NEFM
TFAP2A		WARS1		INSR
TLR7		XBP1		TLR2
TNFRSF1B		ACP5		ESR2
TPO		ANGPT1		MAPK9
CHRNA2		APOC3		CHRM1
F9		CSF2		RYR3
IRF1		CTSH		SLC18A3
ITGA5		CYP2B6		RYR1
PAH		DMD		TMSB4X
TLR1		ELK1		EIF2A
ARAF		FEN1		ADA
CEBPA		HAVCR2		CYBB
EPHA3		HFE		VPS41
F8		HP		RNF19A
FECH		HRH1		PTPRZ1
GZMB		HYOU1		OXR1
HSF1		LONP1		IKBKB
IL1R1		NAGA		PIK3R1
KLK3		NR1H2		DAPK1
MAP4K4		NTN1		BECN1
MBL2		SFN		WNT1
NR1H3		SLC26A3		DPYSL2
OTC		SLCO1B1		MMUT
PRDX2		TACR1		MAP1B
PRKAA1		TIE1		CNP
SERPING1		TIMP1		APOD
SGPL1		TJP1		SNCG
VEGFC		ABCC3		CIB1
ACOX1		ATF3		UBE2K
ALAD		BCAT2		ALDH9A1
APOB		CXCR3		TRPC1
BCL2L11		CYP2A6		F2R
CALM1		EGR1		GZMB
CFL1		EIF2S1		CHERP
ECHS1		HPSE		ERBB4
EHMT2		NPY		SREBF2
FTO		PTPA		UPF1
HBB		UGT1A9		PTN
HFE		WNT2		LACTB
IDUA		APOC2		LRP5
LSS		CCL5		DHFR
MTHFD1		CXCL1		IGF2
PCK2		DDB1		MIF
PDX1		EEF1A1		LRP6
PPARD		G6PC1		PPID
STAR		GPX1		PSMC6
TDO2		GREM1		SIGLEC11
TGIF1		NR1I3		ABAT
TJP1		PPID		CNTFR
TKT		SIRT6		SYCE2
TMPO		SKP1		HOOK2
UCP2		SLC7A5		CASP12
AHSG		VIP		PRL
AVP		WARS2		NME1
BAK1		AREG		NTN1
CPOX		ATRIP		CTRL
CSF1		CHKA		ARL6IP5
GLO1		FABP4		MSBP2
GSTO1		HBG2		GPX1
HMBS		IFNB1		HDAC9
IL3		IL15		ODC1
LGALS3		IL9		RELA
PPP5C		RPS27A		HYOU1
SHC1		SLC29A2		CXCR3
SLC1A5		SLC29A3		MATR3
SPTBN1		BMAL1		EPM2A
ATN1		CLDN4		MEF2C
BMP6		CNDP1		GRM2
CALCA		HPX		FIS1
CCL5		MGST1		MACF1
CFD		PALLD		CFTR
CXADR		SLC15A1		KL
CXCL1		SLC28A1		PIK3C3
CXCL10		SLC8A3		IGF2R
E2F1		SLCO2B1		IL4
GNMT		TACR2		PIK3R4
IL18		TRIM33		SLC5A7
KLF6		VANGL2		SLC30A6
KRT19		ABCC11		VDR
NAGLU		CLDN5		CLDN5
NCOR1		PITRM1		SEPTIN5
SELE		RAD9A		TRPM2
SET		AIM2		AKR1A1
SQLE		BDKRB1		OPRK1
TREM2		CCL4		ERCC1
UBC		CD160		PDCD10
ALAS1		CLDN2		DNAJC13
AOC1		CLDN7		RRM1
APOA5		CYP4A11		PKN1
CD80		GAST		HSPB1
CPA6		GSDMD		RAC1
ENDOG		HUS1		SLC11A2
GADD45A		IL17RC		HSP90B1
GSTZ1		IL33		ADCY3
HAGH		MSRB3		BCL2L11
HAMP		NES		TJP2
HBA1		SLC15A2		NUDT6
HSPA4		SLC8A2		MT-CO1
IL17A		SYNE1		SCN1A
KRT7		TRPM2		EPHX1
NDUFS4		USP18		CAMK2G
PFKFB3		VSIR		PRKCE
PPBP		HSF2		TRPV1
SELL		RECK		SERPINF1
TCN2		TNIP1		TP73
TFEB		TRIM22		PGAM1
ABCG8		DUSP19		G6PD
BCL3		MT1A		ATP7B
CLDN4		INTS3		PPP3CB
KRIT1		RAD1		DNAH8
MTA1		SLC28A2		SDHB
NR0B2		SLC28A3		GJB1
PAPSS2		ABHD10		KCNJ5
PNPLA3		IL17C		NEDD4
S100A11		MT-ND1		ATG4B
SCGB1A1		AXDND1		DNM1L
SLC10A2		SCT		BLVRB
TACR2		JPH4		ERCC2
TRIT1		DMRT3		SERPINA1
TWNK		EIF3J		TGFB2
CABIN1		PYM1		CYP1B1
SMN1		TUG1		POR
AKR7A2		IGK		SLC6A1
CD6				GRM3
GNRH1				ASIC1
JUNB				HSPA2
KLRK1				UBE2E3
NCOA6				BAG2
CROT				BNIP3
CXCL9				TAAR1
DAPK2				NCSTN
FGF21				NR3C1
SESN2				IL18
SLCO1A2				GRK2
CHRNA9				CALU
CKAP2				COX5B
DNAH8				GRIA3
MTF1				ALDH5A1
PDLIM3				ITGA2
SLC16A4				NUP62
APOBEC3A				PDE3B
CLK1				SLC22A1
CXCL6				GCLM
SH3BP5				SERPINA12
SMOX				CAPZB
AQP8				MAP1A
MT1F				ZNF564
ABHD10				SLC39A8
ADPRH				DKK1
CHRNA10				SST
IFNA21				CSF3
CYP2F1				MME
MLN				SPTLC3
CCL16				PCYT1A
CGB3				NUP98
TMX1				GPC6
CLEC2D				GIPC1
MTARC2				MUC4
KDM8				NXN
PYM1				RHOG
CGB5				DAB2IP
TIPRL				PLCL1
BCL2L15				SLC51A
TLR9				CHRNA10
ACOX2				KAZALD1
IL7				ZDHHC19
MED1				AKAP8L
CAR				MBOAT1
CIAS1				ZNF333
UGT1				OR52B4
BRCACOX				PPIAP40
DAC				TM2D3
SAT1				SLC15A2
TPMTD				ACO1
RP85				CCND1
OB				NT5E
AAC2				FCGR2B
GST3				WNT7A
FXR				ITGAV
PPARBP				MAPK11
NALP3				CAMK4
PYPAF1				EEF2K
DFNA34				KLF4
KEFH				RYR2
FCAS1				ELK1
BILIQTL1				GDI1
HYSULF				TGIF1
PFIC5				ALOX5AP
TRAP220				BMP6
MB67				VAPB
FCU				ADNP
GNT1				HSPA6
CBAS6				MPZ
CAON1				CLIC1
FVH3				PTMA
LEPD				HSPA1B
RIP14				SYT11
PBP				TNFAIP6
				ACBD3
				ACYP2
				ST8SIA4
				HSPA14
				ZC3HAV1
				WDR82
				HSPA12B
				AKT3
				GRIA4
				PRND
				SCN9A
				OTC
				HMOX2
				TERT
				ALPL
				SYK
				B2M
				CDKN1B
				TRPV4
				CAPN3
				L1CAM
				MDH2
				ABCB11
				CLDN1
				CSTB
				EPHA3
				SLC19A1
				SUOX
				CDC34
				PYY
				SARM1
				UCHL3
				NES
				PHLPP1
				TIAM2
				HSPBP1
				CLSTN3
				LY6H
				FBXO22
				TMEM35A
				RNASE2
				IL1A
				IL2
				NCAM1
				IREB2
				GPT
				CAMK2A
				ALDH2
				CRYAB
				HTR1A
				APH1A
				CALB1
				CYP2C9
				FOXRED2
				RBP4
				AKT2
				LCN2
				LDLR
				FOLH1
				FGFR2
				KDR
				TNFRSF10B
				KCNK3
				PTK2
				RB1
				ADCY1
				DCN
				PIK3C2A
				TWIST1
				PADI4
				CHRNE
				CELF2
				NFATC4
				TAF15
				DTNBP1
				NTSR1
				PTAFR
				FLT3LG
				SLC22A8
				SMPD2
				OTUB1
				PF4
				ZBP1
				DIO3
				CCL22
				MT-CO2
				ENC1
				POU3F1
				TNFSF18
				SCT
				H3C14
				SLC39A4
				BLVRA
				FMR1
				GHRL
				HCRT
				EGFR
				PIK3CA
				LEP
				CS
				SP1
				BAD
				PVALB
				CTSD
				DDC
				PLCG1
				CYP2B6
				NPY
				PTPA
				PPARA
				GLRX
				QPCT
				PAWR
				APH1B
				DUSP19
				GRID2
				GRID1
				UCP2
				TOMM20
				KIF16B
				SCN11A
				ATL3
				PRDM12
				HP
				SLC17A5
				ELP1
				S100A9
				MORN4
				PRKCD
				PLCG2
				TNFRSF1A
				CASP6
				CPS1
				MCL1
				DDIT3
				XBP1
				APEX1
				CSF2
				MAP2K7
				AVP
				PLCB4
				TNFRSF21
				DLG1
				NAT2
				CDKN3
				NTS
				APOA1
				CD40
				DYRK1A
				SERPINE1
				VIM
				LRP2
				POMC
				TUBA4A
				HLA-DRB1
				SLC22A5
				CFL1
				CYP1A2
				FPR2
				SORT1
				CNR2
				CX3CR1
				PRDX3
				CRH
				NR1I2
				DDIT4
				CYP2C19
				DLD
				PPIB
				IKBKG
				MAPKAPK2
				AXIN1
				CCND3
				RUNX2
				CANX
				CLPP
				DCX
				KCNA2
				HBEGF
				BTRC
				HCRTR2
				P2RX2
				UBE2D1
				HCRTR1
				LYVE1
				NUDT1
				SPINK1
				XPR1
				CRMP1
				LPO
				PPP1R15A
				HIPK3
				DBP
				ATG14
				CHCHD3
				EPM2AIP1
				POLDIP2
				DDT
				GSTA2
				KCNH4
				HEBP1
				MT1G
				SLC33A1
				SLC30A9
				SLC30A2
				CLDN10
				SLC30A5
				SLC39A13
				SLC39A5
				MAP2K1
				PTEN
				CHUK
				PRKG1
				CASP7
				IL1RN
				MMP3
				P4HB
				ATF6
				CYP19A1
				EEF2
				CTSL
				OGDH
				OGT
				YWHAZ
				TIMP1
				TRAF2
				GAL
				NR1I3
				RACK1
				SLC7A5
				BPTF
				KLC1
				CHGB
				CYP46A1
				NAGS
				NPTX2
				VSNL1
				MORC2
				PPIG
				AHSP
				SLC18A1
				KIF2B
				SNN
				VEGFA
				MAPK13
				RAF1
				HDAC6
				ABL1
				HRAS
				TGFB1
				CALR
				PPP3CA
				CD36
				C3
				LEPR
				RHOA
				YWHAE
				CAST
				CAV1
				CSNK1A1
				IRS1
				KNG1
				SLC2A3
				ATF4
				FOXO3
				ADSL
				DLST
				FXN
				GAMT
				GRB2
				IGFBP3
				MAT1A
				PDP1
				PSMA6
				TUBB2A
				CRP
				DMD
				SELP
				SERPINI1
				SIGMAR1
				GALC
				PSMA7
				TFAM
				NAE1
				ALAS1
				BCKDHA
				BCKDHB
				HNRNPC
				NPEPPS
				PSMA5
				SOAT1
				UQCRC1
				PSMC4
				MARCKS
				TFCP2
				TMEM106B
				CLSTN1
				APBA3
				PLA2G3
				ADPRS
				PM20D1
				PCSK9
				WNK1
				FAH
				GC
				SLC25A13
				KIF1A
				H6PD
				SMN1
				PIGS
				SMN2
				RETREG1
				FOLR3
				PDGFRB
				NOTCH1
				NOTCH3
				CDKN2A
				DNM2
				LPL
				PPP2CA
				AGT
				DNM1
				EPHA4
				LMNA
				PRDX1
				RAB7A
				ATP2A1
				CSNK1D
				ECE1
				GNAQ
				SLC25A4
				STXBP1
				ATF2
				CSNK1E
				PIN1
				SCARB1
				AFP
				BIN1
				CFH
				EPHA1
				GLP1R
				IL1R1
				MC1R
				PCCA
				WWOX
				YWHAQ
				CHI3L1
				CYP27B1
				STAR
				GSTO1
				KIF5A
				SHC1
				CALM2
				DRD3
				NOX1
				OPTN
				PNMT
				ABCA2
				APCS
				CAPNS1
				DISC1
				HAMP
				HRH2
				LGMN
				NLRP1
				RCAN1
				VPS35
				ASAH2
				GCG
				KIDINS220
				KLF1
				SERPINE2
				SLC17A7
				UBQLN1
				PITRM1
				CDK5RAP2
				NCKAP1
				PSMD1
				SLC8A2
				NPY4R
				SNRNP70
				VPS26A
				SH3TC2
				CSNK1A1L
				GPR3
				SPON1
				SLC38A5
				ABCD1
				CPT1A
				CEBPA
				TXNIP
				CEBPG
				CD4
				NPTX1
				MAP2K2
				KRAS
				PRKACA
				ATP2A2
				CSNK2A1
				IL6R
				APC
				CHRNA4
				CPT2
				GLA
				GSK3A
				GSN
				HNF4A
				PGK1
				SCD
				SPR
				ABCA1
				CHRM2
				CSNK2B
				DICER1
				ENO1
				NLRP3
				PLG
				PSAP
				TPH2
				VLDLR
				C1S
				DVL1
				ERN1
				F9
				GALK1
				HEXB
				HNRNPA1
				IDS
				MVK
				PC
				SIRT3
				ACADM
				C1R
				CETP
				F13A1
				GALT
				GHSR
				HADHA
				HLA-B
				HTRA2
				LBR
				MAPK12
				MECP2
				NECTIN1
				NOD2
				OGG1
				PCCB
				PRDX2
				TPI1
				TUBB4A
				ACADVL
				AGRN
				AOC3
				APOB
				APOC3
				ATG5
				BTD
				C5AR1
				CALM1
				CCR2
				CD33
				CHRNB2
				CRAT
				CSNK2A2
				GJB2
				GPT2
				HBB
				HLA-A
				HMGCL
				HPD
				IDUA
				INPP5D
				IRS2
				LIPC
				LTF
				MB
				NOTCH4
				PCK2
				PEBP1
				PPARD
				PSMB4
				SEMA3A
				TFR2
				ABCB6
				ABCB7
				CKB
				CR1
				DHCR24
				DVL3
				ETFDH
				FABP3
				HTR2C
				NECTIN2
				NPPA
				PANK2
				PICALM
				PPP5C
				PSMA3
				PSMD4
				RAB5A
				SYNJ1
				AGTR2
				ANK3
				C4A
				CAV3
				CFLAR
				CLOCK
				DPAGT1
				GAD2
				HGD
				HJV
				KLK6
				LRP8
				MAPK8IP1
				MARK4
				NCL
				PHYH
				PLTP
				PON2
				PPIF
				PPP3R1
				PSMB1
				PSMC3
				RELN
				RTN4
				SLC25A5
				STMN1
				TUBB2B
				TUBB4B
				AGO2
				APBA2
				BAG3
				CALM3
				CD2AP
				CYP21A2
				GAB2
				GPC1
				MFGE8
				MMACHC
				MYOCD
				OLR1
				PADI2
				PSMA1
				PSMC1
				PSMD2
				PSMD7
				PZP
				SEPSECS
				SLC6A19
				TREM1
				TUBA1C
				TUBB6
				TYROBP
				VDAC2
				ADAM19
				APOA4
				BACE2
				BMAL1
				CTNNA3
				FLOT1
				HPX
				IRS4
				KALRN
				KIF5C
				KSR1
				LITAF
				LPA
				MAN2A1
				MARK1
				MSRA
				PSMC5
				PSMD3
				RAB10
				TMED10
				VAMP8
				VPS11
				WWC1
				XPNPEP3
				APOC1
				ASGR1
				DOCK3
				MC5R
				PCYT2
				PGK2
				PSMC2
				PSMD9
				PTPN5
				RAB3A
				SEC23B
				SLC25A6
				ABCB10
				ANKS1B
				APC2
				ATL1
				CELF1
				DNAJC12
				DNMBP
				GLRX5
				GSTO2
				HAO1
				HTR6
				IL33
				KEL
				MC3R
				PDP2
				PIGQ
				PPP1R9B
				PSMD13
				PSMD8
				REG1A
				RTN3
				SORCS1
				THOP1
				APBA1
				AZIN2
				CALML3
				CYBRD1
				ECE2
				FLVCR1
				FLVCR2
				INA
				KCNIP3
				MEOX2
				MYO18A
				NRGN
				SAA1
				SCG2
				SLC30A3
				SLC39A1
				SLC47A1
				STMN2
				TTBK1
				VGF
				AFAP1
				CH25H
				COL25A1
				NSMAF
				PCDH11X
				PCMT1
				PPP2R3C
				PPT2
				RIN3
				SLC25A37
				STOX1
				TET1
				CALML5
				CSN3
				LRRTM3
				SLC25A38
				APBB3
				BMAL2
				FRMD4A
				GCHFR
				HSCB
				MS4A6A
				PILRA
				SAA2
				SLC25A28
				ZFPM1
				DERL1
				LAD1
				SEPTIN1
				SORCS3
				AGMO
				COL6A5
				PHACTR2
				TMEM14C
				CALHM1
				DHFR2
				FBXL5
				TLCD3B
				CALHM2
				CPO
				DCHS2
				EXOC3L2
				MT-ND4
				BPIFB2
				GYPE
				MALRD1
				STH
				TMEM108
				MROH8
				GOLGA7B
				MS4A4E
				ATXN3
				ENDOG
				IFNA2
				HDAC3
				PLCB1
				LCAT
				NR4A2
				TJP1
				SLC8A1
				FRK
				VKORC1
				ABCB5
				KCNN1
				INTS3
				INTS2
				EGF
				TYMP
				NQO2
				OCLN
				XRCC1
				SNCAIP
				MT2A
				IGKV2D-29
				ABCC1
				KIF11
				CYP7B1
				TKT
				SLC1A4
				CREBBP
				STAT1
				ADK
				GJA1
				NFKBIA
				ATP1A2
				SCN2A
				VCAM1
				CEBPB
				UGT1A9
				F2RL1
				NSF
				NOX4
				UGT1A4
				UGT1A6
				UGT1A10
				UGT1A7
				UGT1A8
				RNGTT
				UGT1A3
				UGT1A5
				SLC2A1
				PDGFB
				GAD1
				ALDH7A1
				PLCB3
				PLCD1
				CDK9
				PDXK
				ATP2B3
				DDR1
				FOXP2
				PIP4K2A
				SLC22A3
				DLG2
				DLG3
				HNRNPU
				PLCE1
				AHSA1
				ATXN7
				CLDN3
				PLCB2
				UBQLN2
				MAP1LC3A
				PLEKHG5
				RNASE3
				POLDIP3
				PLCD4
				TAX1BP3
				SELENOP
				SELENOW
				EP300
				ITGB3
				PRKCA
				PLK1
				PRKAA2
				SLC12A2
				ATP1A3
				FKBP5
				MAP2K6
				AKR1B1
				ALDH1A1
				WARS1
				AQP4
				DUSP1
				GCLC
				POLA1
				SIAH1
				TLR9
				ATP2B1
				CYP2A6
				IL3
				LGALS3
				ASPA
				CALCA
				DCK
				PDE4A
				RHOB
				XRCC3
				DGUOK
				FBXO7
				IFNB1
				PDCD6IP
				SOD3
				COP1
				DEGS1
				GLS2
				SDCBP
				CALB2
				HAP1
				LNX1
				NXF1
				PPA1
				SESN2
				CRYBA1
				MT1A
				NOS1AP
				QRICH1
				TMEM230
				CARD16
				JPH4
				ERBB2
				BRAF
				PTPN11
				HDAC4
				XIAP
				IFNGR1
				ITGB2
				NPM1
				STK11
				ATP1A1
				CAMK2B
				MAP2K3
				MAP2K4
				MAP3K1
				PRKD1
				HPRT1
				KEAP1
				SPTAN1
				ADAM9
				ABCC4
				ANXA2
				ATP5F1A
				CAMKK2
				CPE
				HNF1A
				PFN1
				PNKP
				SLC4A4
				ATIC
				CALCRL
				EGR2
				FTL
				IRF3
				RELB
				TGFA
				UMPS
				XPA
				ATF3
				CCR3
				CYB5R3
				FKBP4
				SIK2
				SLC22A4
				LAMC1
				NNMT
				PLA2G1B
				PRDX5
				SLC16A2
				SOCS3
				TOLLIP
				ANXA6
				ATP2C1
				HGS
				SRSF1
				TFEB
				TXN2
				ATP2C2
				CPLX1
				JAM2
				KRIT1
				PARG
				PDGFC
				SPAST
				SRR
				ARTN
				TPPP
				AATF
				EEF1D
				GABARAPL1
				IL11
				MX1
				NEDD8
				TRIM2
				TRIM27
				U2AF2
				FLOT2
				HDGF
				MKKS
				NRTN
				TTF2
				EPB41L2
				OXT
				PNOC
				FNTB
				NCEH1
				SAMD12
				CDCA5
				ERVW-1
				GABPA
				NIT2
				TFPT
				SGIP1
				TM2D2
				ATM
				AGTR1
				HDAC2
				MYLK
				NFKB2
				TGFBR2
				LCK
				PRKCG
				FTH1
				KAT5
				ACTN1
				CD40LG
				CYP17A1
				FGA
				FZD4
				GUSB
				IRAK4
				MGMT
				MTAP
				PRKCB
				SLC9A1
				TNC
				ADRB1
				AHCY
				ATP1B1
				CAMK2D
				CCNE1
				CDC25C
				CHRM3
				FLNA
				GABBR1
				GPHN
				PFKM
				PRKCZ
				STK4
				THRA
				TPO
				TUBG1
				UBA1
				AQP1
				ESRRB
				GFRA1
				PPP2R1A
				SLC29A1
				TAB2
				TGM2
				TRPA1
				VWF
				ACTN4
				ARSA
				ATP6V1B2
				CIT
				CLTC
				CRKL
				CYP27A1
				DIABLO
				EPHX2
				EZR
				GNAI1
				HSF1
				KCNB1
				MAG
				MAP4K4
				MAT2A
				PDHX
				PHB1
				PML
				PRKAA1
				PRTN3
				RALA
				RPSA
				TPT1
				AGL
				ATP6V1A
				CASP4
				CDK7
				CLEC7A
				CRBN
				DAO
				DLAT
				FDPS
				FTO
				FZD5
				GANAB
				GLRB
				HINT1
				HPGD
				HSD11B2
				IL1RAP
				ITPR3
				LAMB2
				LINGO1
				POLR2A
				PTGER4
				RAB11A
				RAD23B
				RIPK2
				RPS6KA5
				STIP1
				THBD
				TNKS
				TPP1
				WFS1
				APPL1
				ARRB2
				DFFA
				EIF4A2
				FLNC
				FZD6
				GRIK1
				HPSE
				HSPB8
				LIG3
				P2RX4
				SCARB2
				SETD7
				SMS
				TG
				ABCG1
				BCAT1
				CRK
				CTTN
				CYB5A
				DDB1
				EIF5A
				FABP7
				FBLN1
				GUCY1A1
				HTR1B
				KCNE3
				KPNB1
				PGRMC1
				PPM1A
				PRODH
				RBX1
				RNF2
				SLC1A6
				SPP1
				SQLE
				TIAM1
				TNKS2
				ULK1
				XRCC5
				AFDN
				AIMP2
				ARL3
				CIC
				COX6B1
				CRABP1
				DBT
				DNAJB2
				DUT
				EIF4B
				F2RL3
				FOSB
				GADD45A
				GRIK3
				GRIK4
				GSTZ1
				HIP1
				IDH3A
				IQGAP1
				LMNB2
				NDUFS6
				NEUROD1
				OSM
				PFAS
				PGM3
				PPM1B
				PSMB5
				SERPINB6
				SLC1A7
				SRSF2
				STK3
				TCN2
				TFG
				TLN1
				TNR
				TREX1
				TTBK2
				AAK1
				ALPG
				ANK2
				ANXA7
				AP2B1
				ARHGEF10
				BCAN
				CNDP1
				DNAJA1
				EFNA3
				ELOC
				EPB41L1
				ETHE1
				FANCM
				FOSL2
				GABARAPL2
				HOMER1
				KHSRP
				LGALS3BP
				MAGI2
				MAPRE2
				NAXE
				PABPC1
				PALLD
				PRKAR2A
				PRKAR2B
				S100A6
				SLC4A10
				SLCO2B1
				SSB
				TAF4
				VAPA
				BACH1
				DDAH2
				EIF4H
				GUCY1B1
				LASP1
				RGS4
				SH3GL2
				SORBS1
				SSBP1
				STC1
				STC2
				TLN2
				TRA2B
				TRAF1
				ALDH1L1
				ATP5F1D
				BST2
				CLIP2
				CPLX2
				DPYSL5
				FNTA
				HAPLN1
				IPO7
				JUNB
				MAP4
				MYLK3
				NEUROG1
				NLK
				PAFAH1B3
				PCSK6
				PDE1A
				PPA2
				QPRT
				RGS2
				RPH3A
				RSAD2
				RUNX1T1
				SH3KBP1
				SNRPA
				SRSF6
				SYN2
				SYNPO
				TMEFF2
				TPD52
				TPM4
				TRH
				AADAT
				ALYREF
				AP2A1
				AZU1
				CAPZA1
				CCNT1
				CCT8
				CLIC4
				DENR
				ELOB
				FUBP1
				GLRX3
				GPM6A
				HNRNPH3
				ISCA2
				ITPK1
				MYL6
				PACSIN2
				PDIA2
				RBP1
				SERPINB9
				SGTA
				SLC2A13
				SLC7A8
				SNRPD1
				SRM
				STRAP
				SULT4A1
				TBC1D24
				TGM6
				TMOD2
				TOM1
				TSN
				ASRGL1
				CDK5R2
				CLTB
				COA6
				DNAJA2
				HNRNPA3
				IL18RAP
				INPP1
				MAT2B
				MSRB2
				NAALAD2
				NAGK
				NSFL1C
				RAB27B
				TOM1L2
				TSPAN8
				TWF2
				TXNL1
				XPNPEP1
				COPS6
				NECAP2
				NGB
				PDXP
				RPE
				STX12
				ZFP36
				BCAS1
				BNIP2
				BSN
				ECHDC1
				EPS15L1
				GCA
				GUCY1A2
				IPO5
				ISYNA1
				KLF11
				MAGEA3
				NDRG4
				NIF3L1
				RAB6B
				RASD1
				RTN1
				UBE2Z
				USO1
				ARFIP2
				CEP72
				CSTF2
				RMDN3
				SULT1A3
				TANGO2
				TBCA
				TPD52L2
				UBA3
				AHCYL2
				CAPS
				CD99L2
				CPNE3
				NUCKS1
				NUDT5
				RABEP2
				SCAMP1
				TXNDC17
				AASDHPPT
				CARHSP1
				CUTA
				HINT2
				HSPA4L
				JPT1
				LXN
				MT-ND3
				NECAB1
				NECAB2
				PDCD5
				PSMF1
				PTGR2
				RABL6
				RNASE7
				SH3BGRL3
				STK40
				THTPA
				TTC1
				COPS4
				FBXO2
				HDHD2
				NENF
				NUDCD3
				PAIP1
				RBM3
				SGTB
				SKA2
				SYNJ2BP
				WDR91
				CRYZL1
				DNPH1
				IAH1
				IRGQ
				JMJD7
				MT-CO3
				NUDCD2
				TXNDC12
				CARNS1
				CZIB
				AGAP3
				HEBP2
				LZIC
				PDAP1
				HDHD3
				SH3BGRL2
				AMER2
				C11orf68
				FBXO44
				HDDC2
				NAA38
				NUDT14
				PITHD1
				TIPRL
				QNG1
				MBLAC1
				PPP1R2B
				FAM72B
				FGFR1
				FGFR3
				RET
				CDK4
				AURKA
				EPHB2
				IDH1
				NOTCH2
				RPS6KA3
				CBL
				DNMT3B
				SMARCA4
				BRCA1
				CDK2
				CDKN1A
				DDR2
				HK1
				HSD11B1
				IL2RA
				KCNH2
				LDHA
				PRKDC
				RHEB
				TLR3
				ACE2
				ALDOA
				ANPEP
				CAD
				GRIK2
				LIMK1
				PAK4
				PDE4D
				PIK3R2
				PNP
				PTPN1
				TOP1
				TRPC6
				ADRB2
				CDC25A
				CTH
				CUL3
				EDN1
				EPCAM
				F12
				FAAH
				FURIN
				GLI1
				ITGAM
				KAT2B
				KYNU
				MSH2
				MSH6
				PDPK1
				PRKCH
				PRKCQ
				PROS1
				SLC16A1
				ACTG1
				ANXA1
				BMP7
				CACNA1A
				CTNNA1
				DUSP6
				GABRG2
				IRF7
				KCNMA1
				MAPK7
				NAMPT
				NCF2
				NMNAT1
				NR1H4
[truncated: 868 more rows]
