# Supplementary material for: Exploring the Mechanisms of the Antioxidants BHA, BHT, and TBHQ in Hepatotoxicity, Nephrotoxicity, and Neurotoxicity from the Perspective of Network Toxicology
Source: Foods. 2025 Mar 21;14(7):1095. doi: 10.3390/foods14071095 (PMC11988534; doi:10.3390/foods14071095)
Supplement: Supplementary file 1 [file foods-14-01095-s001.zip › Supplementary Table S2.xlsx]

## Sheet: Sheet1
BHA-gene		BHT-gene		TBHQ-gene
CA2		CA2		TRPA1
HMGCR		GABRA1		GABRA1
HTR2A		HTR2B		PTGS1
PDE7A		GABRB3		SLC6A2
SRD5A1		PTGS1		HTR2B
CYP19A1		SLC6A2		HTR2C
ACHE		HTR2C		GAPDH
VEGFA		GABBR2		SLC6A3
EGLN1		RORC		ACHE
IMPDH2		ESRRG		CA2
TYR		TRPA1		DRD5
GABRB1		ESR2		DRD3
GABRP1		ESR1		GABRB3
GABRQ		HTR6		DBH
GABRG2		TYR		BRAF
GRIA2		NOS1		CYP17A1
CHRFAM7A		NOS3		ALOX5
PRKCA		GABRB2		ESRRG
DGKA		GABRG2		IDO1
GPR143		GABBR1		ALB
DCT		GABRA2		GABRB2
GABRG3		GABRA6		GABRG2
GABRA4		ACHE		GABRA2
GABRB3		COLQ		TNF
CHRNA4		CHRNA7		GABRA4
GRIN2C		CES1		GABRQ
GRIK2		GRIK2		PDE4B
NR1I2		PDE5A		COLQ
PRKCB		CD74		SLC6A4
TYRP1		NKX3-1		SCN1A
GABRE2A		KLF4		SLC5A7
GABRB2		EPO		SIRT2
GABRA5		RIPK1		HCN4
GRIN3B		ALDH7A1		NCKAP1L
GRIN2B		WNT2		EIF2AK1
GRIN1		FCER2		PRSS12
ALOX5		TGFB2		FGFR2
SEC14L4		BDKRB2		IL1RN
GABRA2		CDH8		IFNG
GABRA3		HPN		ROCK2
SCN4A		APOA1		CAMK2D
GABRA6		IDO1		ROCK1
CHRNA7		SOX9		BMP4
GRIN3A		GABRD		AGRN
SEC14L3		GABRA3		PDE2A
PPP2CB		SCN4A		GRIN1
AP3D1		PDE4B		GABRB1
GABRD		LTA		GABRA3
GABRG1		GRIN2A		SCN4A
GABRA1		GRIN3A		GABRA6
GRIN2A		GRIN1		PDE3B
GRIN2D		APOA2		HTR1A
PPP2Ca		HPX		DRD1
SEC14L2		SIX3		PDE5A
OCA2		LILRB1		CD74
APEX1		MAP2K5		NKX3-1
THRA		FGF10		KLF4
TDP1		FADD		EPO
HSD17B10		YBX3		RIPK1
TRIM24		WNT2B		ALDH7A1
PSMB1		RAPGEF2		WNT2
KLF5		ASCL1		FCER2
ALOX12		NCOA1		RAPGEF2
DUSP3		KMT2A		ASCL1
ANPEP		ARHGEF2		NCOA1
CTSD		CTNNB1		KMT2A
SLC2A1		CAMK2G		ARHGEF2
NFKB1		GABRB1		CTNNB1
RET		GABRG1		CAMK2G
GPBAR1		GABRQ		PDE3A
PDGFRA		BCHE		SCN2A
PTK2B		RXRA		GABRA5
SLC6A5		GRIA2		RXRA
MIF		ABCA1		HTR7
HDAC8		SCN1A		HMGA2
PRCP		SLC5A7		NRG1
HIF1A		SIRT2		DMGDH
XDH		HCN4		LGALS3
NTRK3		NCKAP1L		TLR3
NLK		EIF2AK1		SHH
DRD1		PRSS12		ADORA2B
MAOA		FGFR2		AURKA
GPR6		IL1RN		DNM3
C5AR1		IFNG		TGFB2
SLC1A3		TIRAP		BDKRB2
CHRM2		ENPP6		CDH8
PDE3A		IL6		HPN
CBX4		NOD2		APOA1
PSMB2		IL4		SOX9
CACNA1B		CHKA		GABRD
GLS		FAS		GABRE2A
CFTR		GABRG3		BCHE
EPHB2		GABRP		LTA
PRKCZ		PDE3A		DRD4
GUSB		PDE3B		SCN3A
GCK		CHRNA4		SEMA4D
CHRM4		GRIN2C		MIF
TTR		GRIN2D		FASLG
CDC25C		SCN3A		CRP
KIF11		SEMA4D		IL1B
PLAT		MIF		SLC44A4
HTR2C		FASLG		ANGPT1
RORB		CRP		PLN
TFPI		IL1B		HRC
STAT1		SLC44A4		ADIRF
ACE		ANGPT1		IL10
LGALS3		PLN		FNTA
EIF2AK1		HRC		AHCY
ADAM10		ROCK2		IKBKB
TNIK		CAMK2D		CHDH
PIN1		ROCK1		HCN2
GSTP1		BMP4		GABRG3
QRFPR		AGRN		GABRG1
ITGB1		PDE2A		GABRP
DPP9		HCN2		PDE4D
AVPR1B		GABRE2A		DRD2
SLC1A1		GABRA4		APOA2
CHRNB4		GABRA5		HPX
KDM1A		TNF		SIX3
ITK		PDE4D		LILRB1
S1PR5		GRIN3B		MAP2K5
NOX1		GRIN2B		FGF10
SLC6A9		CHRFAM7A		FADD
CDK1		HMGA2		YBX3
PDE3B		NRG1		WNT2B
CHRM5		DMGDH		TIRAP
MELK		LGALS3		ENPP6
CAPN1		TLR3		IL6
P2RX4		SHH		NOD2
MAP2K2		ADORA2B		IL4
CHRNA1		AURKA		CHKA
CYSLTR2		DNM3		FAS
CLK1		SLC6A4		ALDH1A1
GLRA1		ADIRF		APEX1
PTPN11		IL10		TDP1
SLC9A1		FNTA		CTSD
HSD11B1		AHCY		ESR2
SCN3A		IKBKB		HSD17B10
CCR2		CHDH		THRA
GBA2		SMN1		KLF5
GGPS1		SMN2		TRIM24
ESR2		APEX1		FCGRT
ENPP1		NR1I2		HIF1A
APP		CTSD		NR1I2
CLK4		TDP1		CHRNB4
CYP3A4		FCGRT		RET
PRKACA		HSD17B10		PSMB1
SCN5A		GPBAR1		EPHB2
TBXA2R		TRIM24		SLC2A1
SEA		KLF5		TTR
A4		HIF1A		GPBAR1
ABCG2		DUSP3		NLK
AK1C2		CHRNB4		PRCP
AK1C3		PRCP		GUSB
CAH14		PSMB1		QRFPR
CAH2		RPS6KA3		NFKB1
CAH7		NR4A1		EGLN1
CALM1		RET		SLC6A5
CBR1		GLRA1		CBX4
CP1A1		PLAT		DUSP3
CP1B1		FPR1		CHRM5
DHB1		TNIK		CDK5
DHB2		EPHB2		PKMYT1
ELAV3		THRA		NTRK3
FOS		TOP2A		FPR1
GABR1		QRFPR		MAOA
GABR2		FYN		PIN1
GLRA3		ALOX5		GLRA1
KAT3		DRD1		SLC1A1
KCND3		PTK2B		SLC1A3
LOX15		SLC6A5		TOP2A
MOT4		HDAC2		PLAU
MTR1A		NTRK3		SLC1A2
MTR1B		NFKB1		S1PR4
NF2L2		FRK		CHRNA1
NR1H4		CDK5		FGR
PAR10		HRH4		PTK2B
PDK3		CBX4		PDGFRA
PDK4		RORB		CACNA1B
PHLP2		ADAM10		HDAC8
PLAP		SLC2A1		ANPEP
PPBN		MAPK11		ACVR1B
RYR2		PDGFRB		CDK2
SDF1		PKMYT1		CFTR
ST17B		NLK		FRK
T2R31		CHRNA1		XDH
TBB1		KIF11		RIPK3
TF65		AKR1C1		SLC9A1
TS1R1		PLAU		TFPI
		SLC1A3		CDC25B
		XDH		NR4A1
		ALOX12		GLS
		PDGFRA		PTGER1
		GPR55		CXCR4
		CDC25C		MAP2K2
		GPR6		PRKCZ
		DPP8		TBXA2R
		CHRM5		P2RX4
		ACACB		OPRD1
		ITGB1		STING1
		VDR		EPHA4
		YES1		ADAM10
		CCR2		PSMB2
		KAT6A		S1PR5
		PIN1		CCR2
		SLC9A1		GBA2
		SLC1A1		CAPN1
		ANPEP		ADRB2
		KDR		ACACB
		RXRB		EPHB3
		NR3C2		CDC25C
		CSNK2B		ALOX12
		DPP9		CACNA1H
		GPR35		TOP1
		MINK1		DCUN1D1
		FER		NR3C2
		EGLN1		KDM4A
		RIPK3		TNIK
		S1PR5		MELK
		AVPR1B		CHRM2
		TYRO3		VDR
		AR		ITK
		PTPN11		ERAP1
		F13A1		HSD11B1
		GLS		FPR2
		TBXA2R		MC4R
		MAP2K2		DPP9
		CACNA1H		RPS6KA1
		ARAF		KEAP1
		PDE11A		CHRM4
		KEAP1		YES1
		PSMB2		FFAR4
		ADRB1		METAP2
		MAP3K20		GHSR
		SIRT1		NOX1
		PLA2G2A		TACR1
		TTR		GSTP1
		HDAC8		PKN1
		GUSB		CAH14
		CACNA1B		CAH3
		AKR1C2		CAH5B
		GPR17		CAH6
		CYP3A4		CAH7
		ERAP1		DHB1
		ALPL		DHB2
		CNR2		DHPR
		RPS6KA1		ERR3
		FPR2		ESR1
		P2RX4		GABR1
		CFTR		GABR2
		SEA		GLRB
		CAC1A		GLRA3
		CACB1		KDM4E
		CISD1		NR1H4
		GABR1		PDK4
		GABR2		QCR7
		GLRA3		TYRO
		GLRB
		PGH1
		VCAM1
