# Supplementary material for: Exploring the Mechanisms of the Antioxidants BHA, BHT, and TBHQ in Hepatotoxicity, Nephrotoxicity, and Neurotoxicity from the Perspective of Network Toxicology
Source: Foods. 2025 Mar 21;14(7):1095. doi: 10.3390/foods14071095 (PMC11988534; doi:10.3390/foods14071095)
Supplement: Supplementary file 1 [file foods-14-01095-s001.zip › Supplementary Table S3.xlsx]

## Sheet: Sheet1
BHA-gene AND Hepatotoxicity					BHT-gene AND Hepatotoxicity					TBHQ-gene AND Hepatotoxicity
HMGCR					ESR1					ACHE
ACHE					TYR					DBH
TYR					NOS3					CYP17A1
NR1I2					ACHE					ALOX5
ALOX5					CES1					ALB
ANPEP					EPO					TNF
NFKB1					APOA1					IFNG
RET					HPX					EPO
PDGFRA					CTNNB1					CTNNB1
MIF					BCHE					LGALS3
HIF1A					IFNG					APOA1
XDH					IL6					BCHE
NTRK3					IL4					MIF
MAOA					CHKA					FASLG
CFTR					FAS					CRP
GUSB					MIF					IL1B
CDC25C					FASLG					IL10
STAT1					CRP					HPX
ACE					IL1B					IL6
LGALS3					TNF					IL4
GSTP1					LGALS3					CHKA
CDK1					IL10					FAS
CLK1					SMN1					HIF1A
CYP3A4					NR1I2					NR1I2
ABCG2					HIF1A					RET
CALM1					RET					GUSB
NR1H4					ALOX5					NFKB1
PDK4					NTRK3					NTRK3
					NFKB1					MAOA
					PLAU					PLAU
					XDH					PDGFRA
					PDGFRA					ANPEP
					CDC25C					CFTR
					VDR					XDH
					ANPEP					RIPK3
					KDR					CDC25C
					RIPK3					TOP1
					ARAF					VDR
					KEAP1					KEAP1
					SIRT1					GSTP1
					GUSB					ESR1
					CYP3A4					NR1H4
					CFTR					PDK4
