# Supplementary material for: Exploring the Mechanisms of the Antioxidants BHA, BHT, and TBHQ in Hepatotoxicity, Nephrotoxicity, and Neurotoxicity from the Perspective of Network Toxicology
Source: Foods. 2025 Mar 21;14(7):1095. doi: 10.3390/foods14071095 (PMC11988534; doi:10.3390/foods14071095)
Supplement: Supplementary file 1 [file foods-14-01095-s001.zip › Supplementary Table S4.xlsx]

## Sheet: Sheet1
BHA-gene AND Nephrotoxicity					BHT-gene AND Nephrotoxicity					TBHQ-gene AND Nephrotoxicity
CA2					CA2					TRPA1
HMGCR					PTGS1					PTGS1
VEGFA					TRPA1					CA2
TYR					TYR					BRAF
PRKCA					NOS1					ALOX5
PRKCB					NOS3					ALB
ALOX5					EPO					TNF
ANPEP					WNT2					IL1RN
CTSD					SOX9					IFNG
NFKB1					HPX					EPO
MIF					IL1RN					WNT2
HIF1A					IFNG					LGALS3
XDH					IL6					TLR3
CFTR					IL4					SOX9
GUSB					CHKA					MIF
CDC25C					FAS					CRP
ACE					MIF					IL1B
LGALS3					CRP					ANGPT1
GSTP1					IL1B					IL10
NOX1					ANGPT1					DRD2
CDK1					TNF					HPX
APP					LGALS3					IL6
CYP3A4					TLR3					IL4
TBXA2R					IL10					CHKA
ABCG2					CTSD					FAS
FOS					HIF1A					CTSD
NR1H4					NR4A1					HIF1A
					ALOX5					GUSB
					NFKB1					NFKB1
					XDH					ANPEP
					CDC25C					CDK2
					VDR					CFTR
					ANPEP					XDH
					NR3C2					NR4A1
					TBXA2R					TBXA2R
					KEAP1					STING1
					SIRT1					CDC25C
					PLA2G2A					TOP1
					GUSB					NR3C2
					CYP3A4					VDR
					CFTR					KEAP1
					VCAM1					NOX1
										TACR1
										GSTP1
										NR1H4
