# Supplementary material for: Exploring the Mechanisms of the Antioxidants BHA, BHT, and TBHQ in Hepatotoxicity, Nephrotoxicity, and Neurotoxicity from the Perspective of Network Toxicology
Source: Foods. 2025 Mar 21;14(7):1095. doi: 10.3390/foods14071095 (PMC11988534; doi:10.3390/foods14071095)
Supplement: Supplementary file 1 [file foods-14-01095-s001.zip › Supplementary Table S5.xlsx]

## Sheet: Sheet1
BHA-gene AND Neurotoxicity					BHT-gene AND Neurotoxicity					TBHQ-gene AND Neurotoxicity
CA2					CA2					TRPA1
HMGCR					HTR2B					PTGS1
HTR2A					PTGS1					SLC6A2
SRD5A1					SLC6A2					HTR2B
CYP19A1					HTR2C					HTR2C
ACHE					TRPA1					GAPDH
VEGFA					ESR2					SLC6A3
TYR					ESR1					ACHE
GABRB1					HTR6					CA2
GABRG2					TYR					DRD5
GRIA2					NOS1					DRD3
PRKCA					NOS3					DBH
DCT					GABRG2					BRAF
GABRA4					GABBR1					CYP17A1
CHRNA4					ACHE					ALOX5
GRIN2C					CHRNA7					IDO1
GRIK2					GRIK2					ALB
NR1I2					PDE5A					GABRG2
PRKCB					KLF4					TNF
GRIN3B					EPO					GABRA4
GRIN2B					ALDH7A1					PDE4B
GRIN1					TGFB2					SLC6A4
ALOX5					BDKRB2					SCN1A
CHRNA7					APOA1					SLC5A7
GRIN3A					IDO1					SIRT2
PPP2CB					PDE4B					FGFR2
GRIN2A					GRIN2A					IL1RN
GRIN2D					GRIN3A					IFNG
APEX1					GRIN1					CAMK2D
THRA					HPX					AGRN
HSD17B10					CTNNB1					GRIN1
PSMB1					CAMK2G					GABRB1
ALOX12					GABRB1					PDE3B
ANPEP					BCHE					HTR1A
CTSD					GRIA2					DRD1
SLC2A1					ABCA1					PDE5A
NFKB1					SCN1A					KLF4
RET					SLC5A7					EPO
PTK2B					SIRT2					ALDH7A1
MIF					FGFR2					CTNNB1
HIF1A					IL1RN					CAMK2G
XDH					IFNG					SCN2A
NTRK3					IL6					NRG1
NLK					NOD2					LGALS3
DRD1					IL4					TLR3
MAOA					CHKA					ADORA2B
C5AR1					FAS					AURKA
SLC1A3					PDE3B					TGFB2
CHRM2					CHRNA4					BDKRB2
GLS					GRIN2C					APOA1
CFTR					GRIN2D					BCHE
EPHB2					MIF					DRD4
PRKCZ					FASLG					MIF
GUSB					CRP					FASLG
TTR					IL1B					CRP
CDC25C					CAMK2D					IL1B
KIF11					AGRN					IL10
PLAT					HCN2					FNTA
HTR2C					GABRA4					AHCY
TFPI					TNF					IKBKB
STAT1					PDE4D					HCN2
ACE					GRIN3B					PDE4D
LGALS3					GRIN2B					DRD2
ADAM10					NRG1					HPX
PIN1					LGALS3					IL6
GSTP1					TLR3					NOD2
ITGB1					ADORA2B					IL4
AVPR1B					AURKA					CHKA
SLC1A1					SLC6A4					FAS
NOX1					IL10					ALDH1A1
SLC6A9					FNTA					APEX1
CDK1					AHCY					CTSD
PDE3B					IKBKB					ESR2
CAPN1					SMN1					HSD17B10
P2RX4					SMN2					THRA
MAP2K2					APEX1					HIF1A
GLRA1					NR1I2					NR1I2
PTPN11					CTSD					RET
SLC9A1					HSD17B10					PSMB1
HSD11B1					HIF1A					EPHB2
CCR2					PSMB1					SLC2A1
ESR2					RPS6KA3					TTR
APP					NR4A1					NLK
CYP3A4					RET					GUSB
PRKACA					GLRA1					NFKB1
ABCG2					PLAT					CDK5
CALM1					EPHB2					NTRK3
FOS					THRA					MAOA
GLRA3					FYN					PIN1
NR1H4					ALOX5					GLRA1
RYR2					DRD1					SLC1A1
SDF1					PTK2B					SLC1A3
					HDAC2					PLAU
					NTRK3					SLC1A2
					NFKB1					PTK2B
					FRK					ANPEP
					CDK5					CDK2
					ADAM10					CFTR
					SLC2A1					FRK
					MAPK11					XDH
					PDGFRB					SLC9A1
					NLK					TFPI
					KIF11					CDC25B
					AKR1C1					NR4A1
					PLAU					GLS
					SLC1A3					PTGER1
					XDH					CXCR4
					ALOX12					MAP2K2
					CDC25C					PRKCZ
					ITGB1					P2RX4
					VDR					STING1
					CCR2					EPHA4
					PIN1					ADAM10
					SLC9A1					CCR2
					SLC1A1					CAPN1
					ANPEP					ADRB2
					KDR					CDC25C
					NR3C2					ALOX12
					CSNK2B					TOP1
					AVPR1B					NR3C2
					AR					CHRM2
					PTPN11					VDR
					F13A1					HSD11B1
					GLS					FPR2
					MAP2K2					KEAP1
					KEAP1					GHSR
					ADRB1					NOX1
					SIRT1					TACR1
					PLA2G2A					GSTP1
					TTR					PKN1
					GUSB					ESR1
					CYP3A4					GLRB
					ALPL					GLRA3
					CNR2					NR1H4
					FPR2
					P2RX4
					CFTR
					GLRA3
					GLRB
					VCAM1
