# Supplementary material for: Exploring the Mechanisms of the Antioxidants BHA, BHT, and TBHQ in Hepatotoxicity, Nephrotoxicity, and Neurotoxicity from the Perspective of Network Toxicology
Source: Foods. 2025 Mar 21;14(7):1095. doi: 10.3390/foods14071095 (PMC11988534; doi:10.3390/foods14071095)
Supplement: Supplementary file 1 [file foods-14-01095-s001.zip › Supplementary Table S6.xlsx]

## Sheet: Sheet1
BHA-hepatotoxicity core targets	BHA-nephrotoxicity core targets	BHA-Neurotoxicity core targets	BHT-hepatotoxicity core targets	BHT-nephrotoxicity core targets	BHT-Neurotoxicity core targets	TBHQ-hepatotoxicity core targets	TBHQ-nephrotoxicity core targets	TBHQ-Neurotoxicity core targets
ACE	APP	GRIN2B	TNF	IL10	IL1B	TNF	ALB	TNF
HIF1A	NFKB1		IL6	IL1B	TNF	IL6	TNF
NR1H4	ACE		IFNG	IL6		IFNG	IL6
NFKB1	FOS		IL1B	TNF		IL1B	IL1B
						HIF1A
						ESR1
